# Supplementary material for: Quantum Mechanical Assessment of Protein–Ligand Hydrogen Bond Strength Patterns: Insights from Semiempirical Tight-Binding and Local Vibrational Mode Theory
Source: Int J Mol Sci. 2023 Mar 27;24(7):6311. doi: 10.3390/ijms24076311 (PMC10094336; doi:10.3390/ijms24076311)
Supplement: Supplementary file 1 [file ijms-24-06311-s001.zip]

Archive with 1 entries (1 files):
- ijms-2283281-supplementary.pdf
